# Supplementary material for: Analysis and Functional Verification of PoWRI1 Gene Associated with Oil Accumulation Process in Paeonia ostii
Source: Int J Mol Sci. 2021 Jun 29;22(13):6996. doi: 10.3390/ijms22136996 (PMC8267616; doi:10.3390/ijms22136996)
Supplement: Supplementary file 1 [file ijms-22-06996-s001.zip]

Archive with 2 entries (2 files):
- Figure S1.pdf
- Table_S1.pdf
